# Supplementary material for: Beneficial Shifts in the Gut Bacterial Community of Gilthead Seabream (Sparus aurata) Juveniles Supplemented with Allium-Derived Compound Propyl Propane Thiosulfonate (PTSO)
Source: Animals (Basel). 2022 Jul 17;12(14):1821. doi: 10.3390/ani12141821 (PMC9312144; doi:10.3390/ani12141821)
Supplement: Supplementary file 1 [file animals-12-01821-s001.zip]

Archive with 1 entries (1 files):
- animals-1763324-supplementary.xlsx
